# Supplementary material for: Discovery of Nanomolar-Affinity Pharmacological Chaperones Stabilizing the Oncogenic p53 Mutant Y220C
Source: ACS Pharmacol Transl Sci. 2022 Oct 11;5(11):1169–80. doi: 10.1021/acsptsci.2c00164 (PMC9667543; doi:10.1021/acsptsci.2c00164)
Supplement: Supplementary file 2 — pt2c00164_si_002.csv [file pt2c00164_si_002.csv]

Compound ID	SMILES	Structure	Number	Kd (�M)
PK9328	CCN1C2=C(C=CC(C3=CC(C)=CS3)=C2)C4=CC(CNC)=CC=C41		1	1.7
MB710	CCN1C2=C(C=CC(C3=CC(C)=CS3)=C2)C4=CC(CNC)=CC=C41		2	1.2
MB725	OC1=C(C(NCC)=O)C(N=C(N(CC)CC)S2)=C2C(N3C=CC=C3)=C1I		3
MB89	OC1=C(C(O)=O)C=C(I)C(N2C=CC=C2)=C1I		4	22
PK083	CCN1C2=C(C=CC=C2)C3=CC(CNC)=CC=C31		5	125
6	CN(C)CC1=CC=C2C(C(C=CC=C3)=C3N2CC(F)(F)F)=C1		6	37
7	NC1=C(N)C=C(C(F)(F)F)C=C1Br		7
8	OC1=C(C(O)=O)C=CC(F)=C1		8
9	OC1=C(C(O)=O)C=C(I)C(F)=C1I		9
10	O=C(OC)C1=CC(I)=C(F)C(I)=C1OC		10
11	O=C(OC)C1=C(OC)C(I)=C(N2C=CC=C2)C(I)=C1		11
12	O=C(OC)C1=C(OC)C(I)=C(N2C=CN=C2)C(I)=C1		12
13	O=C(OC)C1=C(OC)C(I)=C(N2C=CC(Cl)=C2)C(I)=C1		13
14	O=C(OC)C1=CC(I)=C(N2C=CC(F)=C2)C(I)=C1OC		14
15	O=C(OC)C1=CC(I)=C(N2C=C(F)C(F)=C2)C(I)=C1OC		15
16	O=C(OC)C1=CC(I)=C(N2C=CC(C(F)(F)F)=C2)C(I)=C1OC		16
JC325	OC1=C(C(O)=O)C=C(I)C(N2C=CC=N2)=C1I		17
JC385	OC1=C(C(O)=O)C=C(I)C(N2C=CN=C2)=C1I		18
JC383	OC1=C(C(O)=O)C=C(I)C(N2C=CC3=C2C=CC=C3)=C1I		19
JC390	OC1=C(C(O)=O)C=C(I)C(N2C=CC(Cl)=C2)=C1I		20	38
JC694	OC1=C(C(O)=O)C=C(I)C(N2C=CC(F)=C2)=C1I		21	14
JC769	O=C(O)C1=CC(I)=C(N2C=C(F)C(F)=C2)C(I)=C1O		22	25
JC763	OC1=C(C(O)=O)C=C(I)C(N2C=CC(C(F)(F)F)=C2)=C1I		23	100
JC258	OC1=C(C(O)=O)C=C(I)C(OCC(F)(F)F)=C1I		24
25	CC([Si](N1C=CC=C1)(C(C)C)C(C)C)C		25
26	BrC1=CN(C=C1)[Si](C(C)C)(C(C)C)C(C)C		26
27	FC1=CN(C=C1)[Si](C(C)C)(C(C)C)C(C)C		27
28	ClC1=CN(C=C1)[Si](C(C)C)(C(C)C)C(C)C		28
29	IC1=CN(C=C1I)[Si](C(C)C)(C(C)C)C(C)C		29
30	FC1=CN(C=C1F)[Si](C(C)C)(C(C)C)C(C)C		30
31	IC1=CN(C=C1)[Si](C(C)C)(C(C)C)C(C)C		31
32	IC1=CNC=C1		32
33	IC1=CN(S(C2=CC=C(C)C=C2)(=O)=O)C=C1		33
34	FC(C1=CN(S(C2=CC=C(C)C=C2)(=O)=O)C=C1)(F)F		34
35	FC(C1=CNC=C1)(F)F		35
36	O=C(OC)C1=C(OC)C=C(N)C=C1		36
37	OC1=C(C(O)=O)C=CC(N)=C1		37
38	O=C(OC)C1=C(OC)C(I)=C(N)C(I)=C1		38
39	OC1=C(C(O)=O)C=C(I)C(N)=C1I		39
40	O=C(OC)C1=C(OC)C(I)=C(N2C=CC=C2C)C(I)=C1		40
41	O=C(OC)C1=C(OC)C(I)=C(N2C(C)=CC=C2C)C(I)=C1		41
42	O=C(OC)C1=C(OC)C(I)=C(N2C=CC(C(C)=O)=C2)C(I)=C1		42
JC490	OC1=C(C(O)=O)C=C(I)C(N2C=CC=C2C)=C1I		43	200
JC384	OC1=C(C(O)=O)C=C(I)C(N2C=C(C)C=C2)=C1I		44	160
JC413	OC1=C(C(O)=O)C=C(I)C(N2C(C)=CC=C2C)=C1I		45	77
JC460	OC1=C(C(O)=O)C=C(I)C(N2C=CC(C(C)=O)=C2)=C1I		46
JC485	OC1=C(C(O)=O)C=C(I)C(N2C=CC(CC)=C2)=C1I		47
48	CC1CCOC1=O		48
49	OC1C(C)CCO1		49
50	OCCC(C)C1OCC(C)(C)CO1		50
51	CC(CCO1)C1OCC(C)(C)CO		51
52	O=CCC(C)C1OCC(C)(C)CO1		52
53	CC(CCCO)=O		53
54	CC(CCC=O)=O		54
55	OC1=C(C(O)=O)C=CC(O)=C1		55
56	O=C1C2=C(OC(C)(C)O1)C=C(O)C=C2		56
57	O=C1C2=C(OC(C)(C)O1)C(I)=C(O)C(I)=C2		57
58	O=C1C2=C(OC(C)(C)O1)C(I)=C(OC)C(I)=C2		58
59	O=C1C2=C(OC(C)(C)O1)C(I)=C(OCC)C(I)=C2		59
60	O=C1C2=C(OC(C)(C)O1)C(I)=C(OCCC)C(I)=C2		60
61	O=C1C2=C(OC(C)(C)O1)C(I)=C(OCCC(F)(F)F)C(I)=C2		61
JC434	OC1=C(C(O)=O)C=C(I)C(OC)=C1I		62	120
JC240	OC1=C(C(O)=O)C=C(I)C(OCC)=C1I		63	86
JC254	OC1=C(C(O)=O)C=C(I)C(OCCC)=C1I		64	100
JC255	OC1=C(C(O)=O)C=C(I)C(OCCC(F)(F)F)=C1I		65
66	O=C(OC)C1=C(OC)C(I)=C(NCC)C(I)=C1		66
67	OC1=C(C(O)=O)C=CC(NCC)=C1I		67
JC563	OC1=C(C(O)=O)C=C(I)C(NCC)=C1I		68
69	O=C(OC)C1=C(OC)C(I)=C(N2CCCC2)C(I)=C1		69
JC558	OC1=C(C(O)=O)C=C(I)C(N2CCCC2)=C1I		70
71	OC1=C(C(O)=O)C=CC(C)=C1		71
72	OC1=C(C(O)=O)C=CC(CC)=C1		72
73	OC1=C(C(O)=O)C=CC(CCC)=C1		73
JC600	OC1=C(C(O)=O)C=C(I)C(C)=C1I		74
JC653	OC1=C(C(O)=O)C=C(I)C(CC)=C1I		75	26
JC720	OC1=C(C(O)=O)C=C(I)C(CCC)=C1I		76	40
MB481	OC(C1=CC(OCCC)=C(N2C=CC=C2)C(I)=C1O)=O		77	22
78	O=C(C1=C(N2)C=C(F)C=C1F)C2=O		78
79	NC1=C(C(OC)=O)C(F)=CC(F)=C1		79
80	NC1=C(C(OC)=O)C(OC)=CC(F)=C1		80
81	O=C(OC)C1=C(N=C(N)S2)C2=C(F)C=C1OC		81
82	COC(C1=C(N=C(N(CC)CC)S2)C2=C(F)C=C1OC)=O		82
83	O=C(OC)C1=C(N=C(N(CC)CC)S2)C2=C(F)C(I)=C1OC		83
84	O=C(OC)C1=C(N=C(N(CC)CC)S2)C2=C(N3C=CC(F)=C3)C(I)=C1OC		84
85	O=C(OC)C1=C(N=C(N(CC)CC)S2)C2=C(N3C=C(F)C(F)=C3)C(I)=C1OC		85
86	O=C(OC)C1=C(N=C(N(CC)CC)S2)C2=C(N3C=CC(Cl)=C3)C(I)=C1OC		86
JC744	OC(C1=C(N=C(N(CC)CC)S2)C2=C(N3C=CC(F)=C3)C(I)=C1O)=O		87	0.32
JC938	OC(C1=C(N=C(N(CC)CC)S2)C2=C(N3C=C(F)C(F)=C3)C(I)=C1O)=O		88	0.39
JC718	OC(C1=C(N=C(N(CC)CC)S2)C2=C(N3C=CC(Cl)=C3)C(I)=C1O)=O		89	1.9
